# Supplementary material for: Validity and Reliability of an Offline Ultrasound Measurement of Bladder Base Displacement in Women
Source: J Clin Med. 2022 Apr 21;11(9):2319. doi: 10.3390/jcm11092319 (PMC9100058; doi:10.3390/jcm11092319)
Supplement: Supplementary file 1 [file jcm-11-02319-s001.zip]

Archive with 2 entries (2 files):
- ecolab2.m
- ecolab2.fig
