# Supplementary material for: Validity and Reliability of an Offline Ultrasound Measurement of Bladder Base Displacement in Women
Source: J Clin Med. 2022 Apr 21;11(9):2319. doi: 10.3390/jcm11092319 (PMC9100058; doi:10.3390/jcm11092319)
Supplement: Supplementary file 1 [file jcm-11-02319-s001.zip › ecolab2.m]

function varargout = ecolab2(varargin)
% ECOLAB2 MATLAB code for ecolab2.fig
%      ECOLAB2, by itself, creates a new ECOLAB2 or raises the existing
%      singleton*.
%
%      H = ECOLAB2 returns the handle to a new ECOLAB2 or the handle to
%      the existing singleton*.
%
%      ECOLAB2('CALLBACK',hObject,eventData,handles,...) calls the local
%      function named CALLBACK in ECOLAB2.M with the given input arguments.
%
%      ECOLAB2('Property','Value',...) creates a new ECOLAB2 or raises the
%      existing singleton*.  Starting from the left, property value pairs are
%      applied to the GUI before ecolab2_OpeningFcn gets called.  An
%      unrecognized property name or invalid value makes property application
%      stop.  All inputs are passed to ecolab2_OpeningFcn via varargin.
%
%      *See GUI Options on GUIDE's Tools menu.  Choose "GUI allows only one
%      instance to run (singleton)".
%
% See also: GUIDE, GUIDATA, GUIHANDLES

% Edit the above text to modify the response to help ecolab2

% Last Modified by GUIDE v2.5 25-Oct-2016 09:53:27

% Begin initialization code - DO NOT EDIT
gui_Singleton = 1;
gui_State = struct('gui_Name',       mfilename, ...
                   'gui_Singleton',  gui_Singleton, ...
                   'gui_OpeningFcn', @ecolab2_OpeningFcn, ...
                   'gui_OutputFcn',  @ecolab2_OutputFcn, ...
                   'gui_LayoutFcn',  [] , ...
                   'gui_Callback',   []);
if nargin && ischar(varargin{1})
    gui_State.gui_Callback = str2func(varargin{1});
end

if nargout
    [varargout{1:nargout}] = gui_mainfcn(gui_State, varargin{:});
else
    gui_mainfcn(gui_State, varargin{:});
end
% End initialization code - DO NOT EDIT


% --- Executes just before ecolab2 is made visible.
function ecolab2_OpeningFcn(hObject, eventdata, handles, varargin)
% This function has no output args, see OutputFcn.
% hObject    handle to figure
% eventdata  reserved - to be defined in a future version of MATLAB
% handles    structure with handles and user data (see GUIDATA)
% varargin   command line arguments to ecolab2 (see VARARGIN)

% Choose default command line output for ecolab2
handles.output = hObject;
handles.Sujeto = 1;
handles.Ejercicio = 1;
handles.Repeticion = 1;
handles.dirVideo = ['c:\video01.avi'];
handles.Medicion = 0;

% Update handles structure
guidata(hObject, handles);

% UIWAIT makes ecolab2 wait for user response (see UIRESUME)
% uiwait(handles.figure1);

% --- Outputs from this function are returned to the command line.
function varargout = ecolab2_OutputFcn(hObject, eventdata, handles) 
% varargout  cell array for returning output args (see VARARGOUT);
% hObject    handle to figure
% eventdata  reserved - to be defined in a future version of MATLAB
% handles    structure with handles and user data (see GUIDATA)

% Get default command line output from handles structure
varargout{1} = handles.output;


% --- Executes on button press in pushbutton1.
function pushbutton1_Callback(hObject, eventdata, handles)
% hObject    handle to pushbutton1 (see GCBO)
% eventdata  reserved - to be defined in a future version of MATLAB
% handles    structure with handles and user data (see GUIDATA)
% % disp(handles.Sujeto);
% % disp(handles.Ejercicio);
% % disp(handles.Repeticion);
% % disp(handles.Medicion);
guidata(hObject, handles);
mensaje = ['Pulse OK para seleccionar el archivo EXCEL'];
uiwait(msgbox(mensaje,'Sunsi'));
[fn,pn]=uigetfile('*.xlsx','*.xls');
excelname=[pn fn];

a = handles.Ejercicio 
b = handles.Repeticion

fila = (handles.Sujeto)+2;
if handles.Ejercicio == 1 && handles.Repeticion==1
    col = 'B';
end
if handles.Ejercicio == 1 && handles.Repeticion==2
    col = 'C';
end
if handles.Ejercicio == 2 && handles.Repeticion==1
    col = 'E';
end
if handles.Ejercicio == 2 && handles.Repeticion==2
    col = 'F';
end
if handles.Ejercicio == 3 && handles.Repeticion==1
    col = 'H';
end
if handles.Ejercicio == 3 && handles.Repeticion==2
    col = 'I';
end
if handles.Ejercicio == 4 && handles.Repeticion==1
    col = 'K';
end
if handles.Ejercicio == 4 && handles.Repeticion==2
    col = 'L';
end
if handles.Ejercicio == 5 && handles.Repeticion==1
    col = 'N';
end
if handles.Ejercicio == 5 && handles.Repeticion==2
    col = 'O';
end
if handles.Ejercicio == 6 && handles.Repeticion==1
    col = 'Q';
end
if handles.Ejercicio == 6 && handles.Repeticion==2
    col = 'R';
end
rango = [col num2str(fila)];

figurename = ['sujeto' num2str(handles.Sujeto) '_ejercicio' num2str(handles.Ejercicio) '_repeticion' num2str(handles.Repeticion)];

eval(['!move temp.jpg ' figurename '.jpg']);
eval(['!move temp.fig ' figurename '.fig']);
xlswrite(excelname,handles.Medicion,1,rango);
close(ecolab);


function edit1_Callback(hObject, eventdata, handles)
% hObject    handle to edit1 (see GCBO)
% eventdata  reserved - to be defined in a future version of MATLAB
% handles    structure with handles and user data (see GUIDATA)

% Hints: get(hObject,'String') returns contents of edit1 as text
%        str2double(get(hObject,'String')) returns contents of edit1 as a double
handles.Sujeto = str2num(hObject.String);
guidata(hObject, handles);

% --- Executes during object creation, after setting all properties.
function edit1_CreateFcn(hObject, eventdata, handles)
% hObject    handle to edit1 (see GCBO)
% eventdata  reserved - to be defined in a future version of MATLAB
% handles    empty - handles not created until after all CreateFcns called

% Hint: edit controls usually have a white background on Windows.
%       See ISPC and COMPUTER.
if ispc && isequal(get(hObject,'BackgroundColor'), get(0,'defaultUicontrolBackgroundColor'))
    set(hObject,'BackgroundColor','white');
end
hObject.String = '1';
handles.Sujeto = hObject.String;
guidata(hObject, handles);


% --- Executes on button press in radiobutton1.
function radiobutton1_Callback(hObject, eventdata, handles)
% hObject    handle to radiobutton1 (see GCBO)
% eventdata  reserved - to be defined in a future version of MATLAB
% handles    structure with handles and user data (see GUIDATA)

% Hint: get(hObject,'Value') returns toggle state of radiobutton1
handles.Ejercicio=1;
guidata(hObject, handles);


% --- Executes on button press in radiobutton2.
function radiobutton2_Callback(hObject, eventdata, handles)
% hObject    handle to radiobutton2 (see GCBO)
% eventdata  reserved - to be defined in a future version of MATLAB
% handles    structure with handles and user data (see GUIDATA)

% Hint: get(hObject,'Value') returns toggle state of radiobutton2
handles.Ejercicio=2;
guidata(hObject, handles);


% --- Executes on button press in radiobutton3.
function radiobutton3_Callback(hObject, eventdata, handles)
% hObject    handle to radiobutton3 (see GCBO)
% eventdata  reserved - to be defined in a future version of MATLAB
% handles    structure with handles and user data (see GUIDATA)

% Hint: get(hObject,'Value') returns toggle state of radiobutton3
handles.Ejercicio=3;
guidata(hObject, handles);


% --- Executes on button press in radiobutton4.
function radiobutton4_Callback(hObject, eventdata, handles)
% hObject    handle to radiobutton4 (see GCBO)
% eventdata  reserved - to be defined in a future version of MATLAB
% handles    structure with handles and user data (see GUIDATA)

% Hint: get(hObject,'Value') returns toggle state of radiobutton4
handles.Ejercicio=4;
guidata(hObject, handles);


% --- Executes on button press in radiobutton5.
function radiobutton5_Callback(hObject, eventdata, handles)
% hObject    handle to radiobutton5 (see GCBO)
% eventdata  reserved - to be defined in a future version of MATLAB
% handles    structure with handles and user data (see GUIDATA)

% Hint: get(hObject,'Value') returns toggle state of radiobutton5
handles.Ejercicio=5;
guidata(hObject, handles);


% --- Executes on button press in radiobutton6.
function radiobutton6_Callback(hObject, eventdata, handles)
% hObject    handle to radiobutton6 (see GCBO)
% eventdata  reserved - to be defined in a future version of MATLAB
% handles    structure with handles and user data (see GUIDATA)

% Hint: get(hObject,'Value') returns toggle state of radiobutton6
handles.Repeticion=1;
guidata(hObject, handles);


% --- Executes on button press in radiobutton7.
function radiobutton7_Callback(hObject, eventdata, handles)
% hObject    handle to radiobutton7 (see GCBO)
% eventdata  reserved - to be defined in a future version of MATLAB
% handles    structure with handles and user data (see GUIDATA)

% Hint: get(hObject,'Value') returns toggle state of radiobutton7
handles.Repeticion=2;
guidata(hObject, handles);


function editvideo_Callback(hObject, eventdata, handles)
% hObject    handle to editvideo (see GCBO)
% eventdata  reserved - to be defined in a future version of MATLAB
% handles    structure with handles and user data (see GUIDATA)

% Hints: get(hObject,'String') returns contents of editvideo as text
%        str2double(get(hObject,'String')) returns contents of editvideo as a double
handles.dirVideo = hObject.String;
guidata(hObject, handles);


% --- Executes during object creation, after setting all properties.
function editvideo_CreateFcn(hObject, eventdata, handles)
% hObject    handle to editvideo (see GCBO)
% eventdata  reserved - to be defined in a future version of MATLAB
% handles    empty - handles not created until after all CreateFcns called

% Hint: edit controls usually have a white background on Windows.
%       See ISPC and COMPUTER.
if ispc && isequal(get(hObject,'BackgroundColor'), get(0,'defaultUicontrolBackgroundColor'))
    set(hObject,'BackgroundColor','white');
end
hObject.String = [pwd '\video01.avi'];
handles.dirVideo = hObject.String;
guidata(hObject, handles);


% --- Executes on button press in pushbuttonexplorar.
function pushbuttonexplorar_Callback(hObject, eventdata, handles)
% hObject    handle to pushbuttonexplorar (see GCBO)
% eventdata  reserved - to be defined in a future version of MATLAB
% handles    structure with handles and user data (see GUIDATA)
scrsz = get(0,'ScreenSize'); marco = 5;
ancho = scrsz(3);
alto  = scrsz(4);
m_ancho = ceil(ancho*(2*marco/100));
m_alto  = ceil(alto*(2*marco/100));
scrsz1(1) = m_ancho;
scrsz1(2) = m_alto;
scrsz1(3) = scrsz(3)-(2*m_ancho);
scrsz1(4) = scrsz(4)-(2*m_alto);

[filename1,pathname1]=uigetfile({'*.avi';'*.wmv'});
name1 = [pathname1 filename1];

obj = VideoReader(name1);
k = 1;
NumberOfFrames = round(obj.Duration*obj.FrameRate)-2;

n_fils = 3;
n_cols = 5;
n_images = n_fils*n_cols;
inter = round(linspace(1,NumberOfFrames,n_images));

k = 1;
%thisfig = figure(); set(gcf,'Position',[scrsz1]);
Frames = zeros(obj.Height,obj.Width,n_images);
hhh = waitbar(0,'Procesando V�DEO');
for i = 1 : NumberOfFrames
   waitbar(i/NumberOfFrames,hhh,'Procesando V�DEO');
   this_frame = rgb2gray(read(obj,i)); 
   if (rem(i,inter(k))==0)
      Frames(:,:,k) =this_frame;
      %subplot(5,5,k); imshow(this_frame);
      %title(sprintf('Frame #%d', k));
      k = k+1;
   end
end
close(hhh);

for i=1:n_fils
    eval(['GImage' num2str(i) '= [];']); 
    for j=1:n_cols
        eval(['GImage' num2str(i) '= [GImage' num2str(i) ' Frames(:,:,j+(i-1)*n_cols)];']);
    end
end

GI = [];
for i=1:n_fils
    eval(['GI = [GI ; GImage' num2str(i) '];']);
end
%figure; imshow(uint8(GI)); set(gcf,'Position',scrsz1);

for i=1:n_fils-1
    for j = -3:3
        GI(i*obj.Height+j,:)=255;
    end
end
for i=1:n_cols-1
    for j = -3:3
        GI(:,i*obj.Width+j)=255;
    end
end

ancho_line = round(obj.Height/5);
for i=1:5*n_fils-1
    for j = -2:2
        GI(i*ancho_line+j,:)=200;
    end
end

hh1 = figure; imshow(uint8(GI)); set(gcf,'Position',scrsz1);
mensaje = ['Pulse OK para seleccionar la IMAGEN INICIAL'];
uiwait(msgbox(mensaje,'Sunsi'));
pp1=impoint;
[Q]=getPosition(pp1);
x1=Q(1);y1=Q(2);
j_cols = floor(x1/obj.Width)+1;
i_fils = floor(y1/obj.Height)+1;
    
n_frame1 = (i_fils-1)*n_cols+j_cols;
imagen1 = uint8(Frames(:,:,n_frame1));

mensaje = ['Pulse OK para seleccionar la IMAGEN FINAL'];
uiwait(msgbox(mensaje,'Sunsi'));
pp1=impoint;
[Q]=getPosition(pp1);
x1=Q(1);y1=Q(2);
j_cols = floor(x1/obj.Width)+1;
i_fils = floor(y1/obj.Height)+1;
    
n_frame2 = (i_fils-1)*n_cols+j_cols;
imagen2 = uint8(Frames(:,:,n_frame2));
close(hh1);

mensaje = ['Pulse OK para seleccionar el punto de medici�n de la IMAGEN INICIAL'];
uiwait(msgbox(mensaje,'Sunsi'));
hh2=figure; imshow(imagen1); set(gcf,'Position',scrsz1);
pp1=impoint;
[Q]=getPosition(pp1);
x1=Q(1);y1=Q(2);
close(hh2);

mensaje = ['Pulse OK para seleccionar el punto de medici�n de la IMAGEN FINAL'];
uiwait(msgbox(mensaje,'Sunsi'));
hh3 = figure; imshow(imagen2); set(gcf,'Position',scrsz1);
pp2=impoint;
[Q]=getPosition(pp2);
x2=Q(1);y2=Q(2);
close(hh3);

d_hor = 1.0876*(x1-x2)*532/obj.Width;
d_ver = 0.0534486*(y1-y2)*432/obj.Height;

imagenT = [imagen1 imagen2];
hh2 = figure; imshow(imagenT); hold on;
plot([x1],[y1],'ro','LineWidth',3);
plot(obj.Width+[x2],[y2],'bo','LineWidth',3);
plot([x1 obj.Width+x2],[y1 y1],'y:','LineWidth',2);
plot([obj.Width+x2 obj.Width+x2],[y1 y2],'y:','LineWidth',2);
origenX = ceil(size(imagenT,2)/2)-60;
origenY = size(imagenT,1)-20;
text(origenX,origenY,['vertical distance =' num2str(d_ver) ' mm'],'Color',[1 1 0]);
pause(3);
%figurename = ['sujeto' num2str(handles.Sujeto) '_ejercicio' num2str(handles.Ejercicio) '_repeticion' num2str(handles.Repeticion)];
figurename = 'temp'
savefig(hh2,figurename);
print(hh2,figurename,'-djpeg');
close(hh2);

handles.Medicion = d_ver;
set(handles.text7,'String',num2str(d_ver));
guidata(hObject, handles);


function edit4_Callback(hObject, eventdata, handles)
% hObject    handle to edit4 (see GCBO)
% eventdata  reserved - to be defined in a future version of MATLAB
% handles    structure with handles and user data (see GUIDATA)

% Hints: get(hObject,'String') returns contents of edit4 as text
%        str2double(get(hObject,'String')) returns contents of edit4 as a double


% --- Executes during object creation, after setting all properties.
function edit4_CreateFcn(hObject, eventdata, handles)
% hObject    handle to edit4 (see GCBO)
% eventdata  reserved - to be defined in a future version of MATLAB
% handles    empty - handles not created until after all CreateFcns called

% Hint: edit controls usually have a white background on Windows.
%       See ISPC and COMPUTER.
if ispc && isequal(get(hObject,'BackgroundColor'), get(0,'defaultUicontrolBackgroundColor'))
    set(hObject,'BackgroundColor','white');
end
hObject.String = '0';
guidata(hObject, handles);


% --- Executes during object creation, after setting all properties.
function text7_CreateFcn(hObject, eventdata, handles)
% hObject    handle to text7 (see GCBO)
% eventdata  reserved - to be defined in a future version of MATLAB
% handles    empty - handles not created until after all CreateFcns called
hObject.String = '0.0000';
guidata(hObject, handles);

% --- Executes on button press in radiobutton8.
function radiobutton8_Callback(hObject, eventdata, handles)
% hObject    handle to radiobutton8 (see GCBO)
% eventdata  reserved - to be defined in a future version of MATLAB
% handles    structure with handles and user data (see GUIDATA)

% Hint: get(hObject,'Value') returns toggle state of radiobutton8
handles.Ejercicio=6;
guidata(hObject, handles);


% --- Executes on button press in radiobutton9.
function radiobutton9_Callback(hObject, eventdata, handles)
% hObject    handle to radiobutton9 (see GCBO)
% eventdata  reserved - to be defined in a future version of MATLAB
% handles    structure with handles and user data (see GUIDATA)

% Hint: get(hObject,'Value') returns toggle state of radiobutton9


% --- Executes during object creation, after setting all properties.
function radiobutton8_CreateFcn(hObject, eventdata, handles)
% hObject    handle to radiobutton9 (see GCBO)
% eventdata  reserved - to be defined in a future version of MATLAB
% handles    empty - handles not created until after all CreateFcns called


% --- Executes during object creation, after setting all properties.
function radiobutton6_CreateFcn(hObject, eventdata, handles)
% hObject    handle to radiobutton6 (see GCBO)
% eventdata  reserved - to be defined in a future version of MATLAB
% handles    empty - handles not created until after all CreateFcns called
hObject.Value = 1;
guidata(hObject, handles);

% --- Executes during object creation, after setting all properties.
function radiobutton7_CreateFcn(hObject, eventdata, handles)
% hObject    handle to radiobutton7 (see GCBO)
% eventdata  reserved - to be defined in a future version of MATLAB
% handles    empty - handles not created until after all CreateFcns called
hObject.Value = 0;
guidata(hObject, handles);
